# Supplementary material for: A Scoping Review on the Use of Non-Invasive Brain Stimulation Techniques for Persistent Post-Concussive Symptoms
Source: Biomedicines. 2024 Feb 17;12(2):450. doi: 10.3390/biomedicines12020450 (PMC10887310; doi:10.3390/biomedicines12020450)
Supplement: Supplementary file 1 [file biomedicines-12-00450-s001.zip]

Archive with 1 entries (1 files):
- biomedicines-2826761-supplementary.pdf
